# Supplementary material for: Heat Shock Protein and Disaggregase Influencing the Casein Structuralisation
Source: Int J Mol Sci. 2025 Jul 1;26(13):6360. doi: 10.3390/ijms26136360 (PMC12249863; doi:10.3390/ijms26136360)
Supplement: Supplementary file 1 [file ijms-26-06360-s001.zip]

Archive with 1 entries (1 files):
- ijms-3677407-supplementary.pdf
